# Supplementary material for: Children with an Anorectal Malformation Going to Primary School: The Parent’s Perspective
Source: Children (Basel). 2023 May 24;10(6):924. doi: 10.3390/children10060924 (PMC10297550; doi:10.3390/children10060924)
Supplement: Supplementary file 1 [file children-10-00924-s001.zip]

Archive with 1 entries (1 files):
- children-2388499-supplementary.pdf
